# Supplementary material for: R1441C and G2019S LRRK2 knockin mice have distinct striatal molecular, physiological, and behavioral alterations
Source: Commun Biol. 2022 Nov 10;5:1211. doi: 10.1038/s42003-022-04136-8 (PMC9649688; doi:10.1038/s42003-022-04136-8)
Supplement: Supplementary file 4 — Supplementary Data 1 [file 42003_2022_4136_MOESM4_ESM.xlsx]

## Sheet: KEGG pathway-RC
#term ID	term description	observed gene count	background gene count	strength	false discovery rate	matching proteins in your network (IDs)	matching proteins in your network (labels)
mmu05030	Cocaine addiction	9	48	1.66	7.61e-11	10090.ENSMUSP00000000219,10090.ENSMUSP00000004076,10090.ENSMUSP00000005164,10090.ENSMUSP00000005606,10090.ENSMUSP00000018700,10090.ENSMUSP00000022100,10090.ENSMUSP00000023959,10090.ENSMUSP00000028335,10090.ENSMUSP00000077760	Th,Grm3,Prkacb,Prkaca,Dlg4,Slc6a3,Grm2,Grin1,Ppp1r1b
mmu04964	Proximal tubule bicarbonate reclamation	4	22	1.65	2.04e-05	10090.ENSMUSP00000039657,10090.ENSMUSP00000047353,10090.ENSMUSP00000083077,10090.ENSMUSP00000121744	Atp1a1,Atp1b2,Atp1a2,Slc4a4
mmu04961	Endocrine and other factor-regulated calcium reabsorption	8	54	1.56	3.24e-09	10090.ENSMUSP00000005164,10090.ENSMUSP00000005606,10090.ENSMUSP00000020107,10090.ENSMUSP00000029876,10090.ENSMUSP00000039657,10090.ENSMUSP00000047353,10090.ENSMUSP00000070019,10090.ENSMUSP00000083077	Prkacb,Prkaca,Atp2b1,Calb1,Atp1a1,Atp1b2,Prkcb,Atp1a2
mmu05031	Amphetamine addiction	9	65	1.53	6.63e-10	10090.ENSMUSP00000000219,10090.ENSMUSP00000005164,10090.ENSMUSP00000005606,10090.ENSMUSP00000022100,10090.ENSMUSP00000028335,10090.ENSMUSP00000070019,10090.ENSMUSP00000077760,10090.ENSMUSP00000099952,10090.ENSMUSP00000105438	Th,Prkacb,Prkaca,Slc6a3,Grin1,Prkcb,Ppp1r1b,Camk2a,Camk2b
mmu04971	Gastric acid secretion	9	72	1.49	1.02e-09	10090.ENSMUSP00000005164,10090.ENSMUSP00000005606,10090.ENSMUSP00000032192,10090.ENSMUSP00000039657,10090.ENSMUSP00000047353,10090.ENSMUSP00000070019,10090.ENSMUSP00000083077,10090.ENSMUSP00000099952,10090.ENSMUSP00000105438	Prkacb,Prkaca,Itpr1,Atp1a1,Atp1b2,Prkcb,Atp1a2,Camk2a,Camk2b
mmu04720	Long-term potentiation	7	64	1.43	1.56e-07	10090.ENSMUSP00000005164,10090.ENSMUSP00000005606,10090.ENSMUSP00000028335,10090.ENSMUSP00000032192,10090.ENSMUSP00000070019,10090.ENSMUSP00000099952,10090.ENSMUSP00000105438	Prkacb,Prkaca,Grin1,Itpr1,Prkcb,Camk2a,Camk2b
mmu04724	Glutamatergic synapse	12	113	1.42	1.71e-11	10090.ENSMUSP00000004076,10090.ENSMUSP00000005164,10090.ENSMUSP00000005606,10090.ENSMUSP00000018700,10090.ENSMUSP00000023959,10090.ENSMUSP00000028335,10090.ENSMUSP00000032192,10090.ENSMUSP00000070019,10090.ENSMUSP00000078093,10090.ENSMUSP00000079100,10090.ENSMUSP00000097061,10090.ENSMUSP00000109863	Grm3,Prkacb,Prkaca,Dlg4,Grm2,Grin1,Itpr1,Prkcb,Homer1,Slc1a2,Gng7,Gng12
mmu04970	Salivary secretion	8	75	1.42	2.06e-08	10090.ENSMUSP00000005164,10090.ENSMUSP00000005606,10090.ENSMUSP00000020107,10090.ENSMUSP00000032192,10090.ENSMUSP00000039657,10090.ENSMUSP00000047353,10090.ENSMUSP00000070019,10090.ENSMUSP00000083077	Prkacb,Prkaca,Atp2b1,Itpr1,Atp1a1,Atp1b2,Prkcb,Atp1a2
mmu04960	Aldosterone-regulated sodium reabsorption	4	38	1.41	0.00012	10090.ENSMUSP00000039657,10090.ENSMUSP00000047353,10090.ENSMUSP00000070019,10090.ENSMUSP00000083077	Atp1a1,Atp1b2,Prkcb,Atp1a2
mmu04925	Aldosterone synthesis and secretion	10	97	1.4	6.63e-10	10090.ENSMUSP00000005164,10090.ENSMUSP00000005606,10090.ENSMUSP00000020107,10090.ENSMUSP00000032192,10090.ENSMUSP00000039657,10090.ENSMUSP00000047353,10090.ENSMUSP00000070019,10090.ENSMUSP00000083077,10090.ENSMUSP00000099952,10090.ENSMUSP00000105438	Prkacb,Prkaca,Atp2b1,Itpr1,Atp1a1,Atp1b2,Prkcb,Atp1a2,Camk2a,Camk2b
mmu04973	Carbohydrate digestion and absorption	4	40	1.39	0.00014	10090.ENSMUSP00000039657,10090.ENSMUSP00000047353,10090.ENSMUSP00000070019,10090.ENSMUSP00000083077	Atp1a1,Atp1b2,Prkcb,Atp1a2
mmu04976	Bile secretion	7	71	1.38	2.8e-07	10090.ENSMUSP00000005164,10090.ENSMUSP00000005606,10090.ENSMUSP00000039657,10090.ENSMUSP00000047353,10090.ENSMUSP00000078088,10090.ENSMUSP00000083077,10090.ENSMUSP00000121744	Prkacb,Prkaca,Atp1a1,Atp1b2,Aqp4,Atp1a2,Slc4a4
mmu04713	Circadian entrainment	9	95	1.37	6.64e-09	10090.ENSMUSP00000005164,10090.ENSMUSP00000005606,10090.ENSMUSP00000028335,10090.ENSMUSP00000032192,10090.ENSMUSP00000070019,10090.ENSMUSP00000097061,10090.ENSMUSP00000099952,10090.ENSMUSP00000105438,10090.ENSMUSP00000109863	Prkacb,Prkaca,Grin1,Itpr1,Prkcb,Gng7,Camk2a,Camk2b,Gng12
mmu04918	Thyroid hormone synthesis	7	73	1.37	2.97e-07	10090.ENSMUSP00000005164,10090.ENSMUSP00000005606,10090.ENSMUSP00000032192,10090.ENSMUSP00000039657,10090.ENSMUSP00000047353,10090.ENSMUSP00000070019,10090.ENSMUSP00000083077	Prkacb,Prkaca,Itpr1,Atp1a1,Atp1b2,Prkcb,Atp1a2
mmu04728	Dopaminergic synapse	12	129	1.36	3.67e-11	10090.ENSMUSP00000000219,10090.ENSMUSP00000005164,10090.ENSMUSP00000005606,10090.ENSMUSP00000022100,10090.ENSMUSP00000025402,10090.ENSMUSP00000032192,10090.ENSMUSP00000070019,10090.ENSMUSP00000077760,10090.ENSMUSP00000097061,10090.ENSMUSP00000099952,10090.ENSMUSP00000105438,10090.ENSMUSP00000109863	Th,Prkacb,Prkaca,Slc6a3,Gnal,Itpr1,Prkcb,Ppp1r1b,Gng7,Camk2a,Camk2b,Gng12
mmu04911	Insulin secretion	8	85	1.36	4.75e-08	10090.ENSMUSP00000005164,10090.ENSMUSP00000005606,10090.ENSMUSP00000039657,10090.ENSMUSP00000047353,10090.ENSMUSP00000070019,10090.ENSMUSP00000083077,10090.ENSMUSP00000099952,10090.ENSMUSP00000105438	Prkacb,Prkaca,Atp1a1,Atp1b2,Prkcb,Atp1a2,Camk2a,Camk2b
mmu04978	Mineral absorption	4	44	1.35	0.00018	10090.ENSMUSP00000020107,10090.ENSMUSP00000039657,10090.ENSMUSP00000047353,10090.ENSMUSP00000083077	Atp2b1,Atp1a1,Atp1b2,Atp1a2
mmu04972	Pancreatic secretion	8	101	1.29	1.56e-07	10090.ENSMUSP00000020107,10090.ENSMUSP00000031423,10090.ENSMUSP00000032192,10090.ENSMUSP00000039657,10090.ENSMUSP00000047353,10090.ENSMUSP00000070019,10090.ENSMUSP00000083077,10090.ENSMUSP00000121744	Atp2b1,Atp2a2,Itpr1,Atp1a1,Atp1b2,Prkcb,Atp1a2,Slc4a4
mmu04260	Cardiac muscle contraction	6	75	1.29	6.83e-06	10090.ENSMUSP00000022567,10090.ENSMUSP00000031423,10090.ENSMUSP00000033176,10090.ENSMUSP00000039657,10090.ENSMUSP00000047353,10090.ENSMUSP00000083077	Cacna2d3,Atp2a2,Uqcrc2,Atp1a1,Atp1b2,Atp1a2
mmu05032	Morphine addiction	7	91	1.28	1.16e-06	10090.ENSMUSP00000005164,10090.ENSMUSP00000005606,10090.ENSMUSP00000023132,10090.ENSMUSP00000070019,10090.ENSMUSP00000086485,10090.ENSMUSP00000097061,10090.ENSMUSP00000109863	Prkacb,Prkaca,Pde1b,Prkcb,Pde10a,Gng7,Gng12
mmu04261	Adrenergic signaling in cardiomyocytes	10	140	1.24	8.03e-09	10090.ENSMUSP00000005164,10090.ENSMUSP00000005606,10090.ENSMUSP00000020107,10090.ENSMUSP00000022567,10090.ENSMUSP00000031423,10090.ENSMUSP00000039657,10090.ENSMUSP00000047353,10090.ENSMUSP00000083077,10090.ENSMUSP00000099952,10090.ENSMUSP00000105438	Prkacb,Prkaca,Atp2b1,Cacna2d3,Atp2a2,Atp1a1,Atp1b2,Atp1a2,Camk2a,Camk2b
mmu04725	Cholinergic synapse	8	112	1.24	2.8e-07	10090.ENSMUSP00000005164,10090.ENSMUSP00000005606,10090.ENSMUSP00000032192,10090.ENSMUSP00000070019,10090.ENSMUSP00000097061,10090.ENSMUSP00000099952,10090.ENSMUSP00000105438,10090.ENSMUSP00000109863	Prkacb,Prkaca,Itpr1,Prkcb,Gng7,Camk2a,Camk2b,Gng12
mmu04727	GABAergic synapse	6	87	1.23	1.47e-05	10090.ENSMUSP00000005164,10090.ENSMUSP00000005606,10090.ENSMUSP00000032454,10090.ENSMUSP00000070019,10090.ENSMUSP00000097061,10090.ENSMUSP00000109863	Prkacb,Prkaca,Slc6a1,Prkcb,Gng7,Gng12
mmu04912	GnRH signaling pathway	6	87	1.23	1.47e-05	10090.ENSMUSP00000005164,10090.ENSMUSP00000005606,10090.ENSMUSP00000032192,10090.ENSMUSP00000070019,10090.ENSMUSP00000099952,10090.ENSMUSP00000105438	Prkacb,Prkaca,Itpr1,Prkcb,Camk2a,Camk2b
mmu04962	Vasopressin-regulated water reabsorption	3	43	1.23	0.0025	10090.ENSMUSP00000005164,10090.ENSMUSP00000005606,10090.ENSMUSP00000078088	Prkacb,Prkaca,Aqp4
mmu04020	Calcium signaling pathway	11	180	1.18	6.28e-09	10090.ENSMUSP00000005164,10090.ENSMUSP00000005606,10090.ENSMUSP00000020107,10090.ENSMUSP00000023132,10090.ENSMUSP00000025402,10090.ENSMUSP00000028335,10090.ENSMUSP00000031423,10090.ENSMUSP00000032192,10090.ENSMUSP00000070019,10090.ENSMUSP00000099952,10090.ENSMUSP00000105438	Prkacb,Prkaca,Atp2b1,Pde1b,Gnal,Grin1,Atp2a2,Itpr1,Prkcb,Camk2a,Camk2b
mmu04919	Thyroid hormone signaling pathway	7	115	1.17	4.91e-06	10090.ENSMUSP00000005164,10090.ENSMUSP00000005606,10090.ENSMUSP00000031423,10090.ENSMUSP00000039657,10090.ENSMUSP00000047353,10090.ENSMUSP00000070019,10090.ENSMUSP00000083077	Prkacb,Prkaca,Atp2a2,Atp1a1,Atp1b2,Prkcb,Atp1a2
mmu04540	Gap junction	5	85	1.16	0.00014	10090.ENSMUSP00000005164,10090.ENSMUSP00000005606,10090.ENSMUSP00000032192,10090.ENSMUSP00000064536,10090.ENSMUSP00000070019	Prkacb,Prkaca,Itpr1,Gja1,Prkcb
mmu05020	Prion diseases	2	34	1.16	0.0211	10090.ENSMUSP00000005164,10090.ENSMUSP00000005606	Prkacb,Prkaca
mmu04924	Renin secretion	4	69	1.15	0.00074	10090.ENSMUSP00000005164,10090.ENSMUSP00000005606,10090.ENSMUSP00000023132,10090.ENSMUSP00000032192	Prkacb,Prkaca,Pde1b,Itpr1
mmu04024	cAMP signaling pathway	11	194	1.14	9.7e-09	10090.ENSMUSP00000005164,10090.ENSMUSP00000005606,10090.ENSMUSP00000020107,10090.ENSMUSP00000028335,10090.ENSMUSP00000031423,10090.ENSMUSP00000039657,10090.ENSMUSP00000047353,10090.ENSMUSP00000077760,10090.ENSMUSP00000083077,10090.ENSMUSP00000099952,10090.ENSMUSP00000105438	Prkacb,Prkaca,Atp2b1,Grin1,Atp2a2,Atp1a1,Atp1b2,Ppp1r1b,Atp1a2,Camk2a,Camk2b
mmu05412	Arrhythmogenic right ventricular cardiomyopathy (ARVC)	4	71	1.14	0.0008	10090.ENSMUSP00000022567,10090.ENSMUSP00000031423,10090.ENSMUSP00000064536,10090.ENSMUSP00000067708	Cacna2d3,Atp2a2,Gja1,Actn2
mmu04916	Melanogenesis	5	98	1.1	0.00025	10090.ENSMUSP00000005164,10090.ENSMUSP00000005606,10090.ENSMUSP00000070019,10090.ENSMUSP00000099952,10090.ENSMUSP00000105438	Prkacb,Prkaca,Prkcb,Camk2a,Camk2b
mmu00350	Tyrosine metabolism	2	39	1.1	0.0267	10090.ENSMUSP00000000219,10090.ENSMUSP00000053540	Th,Gstz1
mmu04750	Inflammatory mediator regulation of TRP channels	6	119	1.09	6.42e-05	10090.ENSMUSP00000005164,10090.ENSMUSP00000005606,10090.ENSMUSP00000032192,10090.ENSMUSP00000070019,10090.ENSMUSP00000099952,10090.ENSMUSP00000105438	Prkacb,Prkaca,Itpr1,Prkcb,Camk2a,Camk2b
mmu04922	Glucagon signaling pathway	5	99	1.09	0.00025	10090.ENSMUSP00000005164,10090.ENSMUSP00000005606,10090.ENSMUSP00000032192,10090.ENSMUSP00000099952,10090.ENSMUSP00000105438	Prkacb,Prkaca,Itpr1,Camk2a,Camk2b
mmu04730	Long-term depression	3	60	1.09	0.0057	10090.ENSMUSP00000020930,10090.ENSMUSP00000032192,10090.ENSMUSP00000070019	Gna13,Itpr1,Prkcb
mmu05034	Alcoholism	7	146	1.07	1.87e-05	10090.ENSMUSP00000000219,10090.ENSMUSP00000005606,10090.ENSMUSP00000022100,10090.ENSMUSP00000028335,10090.ENSMUSP00000077760,10090.ENSMUSP00000097061,10090.ENSMUSP00000109863	Th,Prkaca,Slc6a3,Grin1,Ppp1r1b,Gng7,Gng12
mmu05146	Amoebiasis	5	105	1.07	0.00031	10090.ENSMUSP00000005164,10090.ENSMUSP00000005606,10090.ENSMUSP00000021554,10090.ENSMUSP00000025402,10090.ENSMUSP00000070019	Prkacb,Prkaca,Actn1,Gnal,Prkcb
mmu04921	Oxytocin signaling pathway	7	149	1.06	2.04e-05	10090.ENSMUSP00000005164,10090.ENSMUSP00000005606,10090.ENSMUSP00000022567,10090.ENSMUSP00000032192,10090.ENSMUSP00000070019,10090.ENSMUSP00000099952,10090.ENSMUSP00000105438	Prkacb,Prkaca,Cacna2d3,Itpr1,Prkcb,Camk2a,Camk2b
mmu05414	Dilated cardiomyopathy (DCM)	4	86	1.06	0.0015	10090.ENSMUSP00000005164,10090.ENSMUSP00000005606,10090.ENSMUSP00000022567,10090.ENSMUSP00000031423	Prkacb,Prkaca,Cacna2d3,Atp2a2
mmu04726	Serotonergic synapse	6	130	1.05	0.0001	10090.ENSMUSP00000005164,10090.ENSMUSP00000005606,10090.ENSMUSP00000032192,10090.ENSMUSP00000070019,10090.ENSMUSP00000097061,10090.ENSMUSP00000109863	Prkacb,Prkaca,Itpr1,Prkcb,Gng7,Gng12
mmu04927	Cortisol synthesis and secretion	3	66	1.05	0.0072	10090.ENSMUSP00000005164,10090.ENSMUSP00000005606,10090.ENSMUSP00000032192	Prkacb,Prkaca,Itpr1
mmu04340	Hedgehog signaling pathway	2	44	1.05	0.0323	10090.ENSMUSP00000005164,10090.ENSMUSP00000005606	Prkacb,Prkaca
mmu04371	Apelin signaling pathway	6	134	1.04	0.00011	10090.ENSMUSP00000005164,10090.ENSMUSP00000005606,10090.ENSMUSP00000020930,10090.ENSMUSP00000032192,10090.ENSMUSP00000097061,10090.ENSMUSP00000109863	Prkacb,Prkaca,Gna13,Itpr1,Gng7,Gng12
mmu04114	Oocyte meiosis	5	112	1.04	0.00041	10090.ENSMUSP00000005164,10090.ENSMUSP00000005606,10090.ENSMUSP00000032192,10090.ENSMUSP00000099952,10090.ENSMUSP00000105438	Prkacb,Prkaca,Itpr1,Camk2a,Camk2b
mmu04974	Protein digestion and absorption	4	90	1.04	0.0017	10090.ENSMUSP00000039657,10090.ENSMUSP00000047353,10090.ENSMUSP00000083077,10090.ENSMUSP00000130194	Atp1a1,Atp1b2,Atp1a2,Slc3a2
mmu05012	Parkinson's disease	6	138	1.03	0.00013	10090.ENSMUSP00000000219,10090.ENSMUSP00000005164,10090.ENSMUSP00000005606,10090.ENSMUSP00000022100,10090.ENSMUSP00000025402,10090.ENSMUSP00000033176	Th,Prkacb,Prkaca,Slc6a3,Gnal,Uqcrc2
mmu05214	Glioma	3	68	1.03	0.0076	10090.ENSMUSP00000070019,10090.ENSMUSP00000099952,10090.ENSMUSP00000105438	Prkcb,Camk2a,Camk2b
mmu04022	cGMP-PKG signaling pathway	7	164	1.02	3.47e-05	10090.ENSMUSP00000020107,10090.ENSMUSP00000020930,10090.ENSMUSP00000031423,10090.ENSMUSP00000032192,10090.ENSMUSP00000039657,10090.ENSMUSP00000047353,10090.ENSMUSP00000083077	Atp2b1,Gna13,Atp2a2,Itpr1,Atp1a1,Atp1b2,Atp1a2
mmu04723	Retrograde endocannabinoid signaling	6	145	1.01	0.00015	10090.ENSMUSP00000005164,10090.ENSMUSP00000005606,10090.ENSMUSP00000032192,10090.ENSMUSP00000070019,10090.ENSMUSP00000097061,10090.ENSMUSP00000109863	Prkacb,Prkaca,Itpr1,Prkcb,Gng7,Gng12
mmu04270	Vascular smooth muscle contraction	5	125	0.99	0.00066	10090.ENSMUSP00000005164,10090.ENSMUSP00000005606,10090.ENSMUSP00000020930,10090.ENSMUSP00000032192,10090.ENSMUSP00000070019	Prkacb,Prkaca,Gna13,Itpr1,Prkcb
mmu05014	Amyotrophic lateral sclerosis (ALS)	2	52	0.97	0.0419	10090.ENSMUSP00000028335,10090.ENSMUSP00000079100	Grin1,Slc1a2
mmu04530	Tight junction	6	165	0.95	0.00026	10090.ENSMUSP00000005164,10090.ENSMUSP00000005606,10090.ENSMUSP00000021554,10090.ENSMUSP00000042181,10090.ENSMUSP00000095174,10090.ENSMUSP00000102814	Prkacb,Prkaca,Actn1,Cldn11,Synpo,Dlg2
mmu04012	ErbB signaling pathway	3	83	0.95	0.0129	10090.ENSMUSP00000070019,10090.ENSMUSP00000099952,10090.ENSMUSP00000105438	Prkcb,Camk2a,Camk2b
mmu04923	Regulation of lipolysis in adipocytes	2	55	0.95	0.0457	10090.ENSMUSP00000005164,10090.ENSMUSP00000005606	Prkacb,Prkaca
mmu04742	Taste transduction	3	86	0.93	0.0137	10090.ENSMUSP00000005164,10090.ENSMUSP00000005606,10090.ENSMUSP00000023132	Prkacb,Prkaca,Pde1b
mmu04913	Ovarian steroidogenesis	2	57	0.93	0.0475	10090.ENSMUSP00000005164,10090.ENSMUSP00000005606	Prkacb,Prkaca
mmu04310	Wnt signaling pathway	5	146	0.92	0.0012	10090.ENSMUSP00000005164,10090.ENSMUSP00000005606,10090.ENSMUSP00000070019,10090.ENSMUSP00000099952,10090.ENSMUSP00000105438	Prkacb,Prkaca,Prkcb,Camk2a,Camk2b
mmu04611	Platelet activation	4	122	0.9	0.0048	10090.ENSMUSP00000005164,10090.ENSMUSP00000005606,10090.ENSMUSP00000020930,10090.ENSMUSP00000032192	Prkacb,Prkaca,Gna13,Itpr1
mmu04934	Cushing's syndrome	5	156	0.89	0.0015	10090.ENSMUSP00000005164,10090.ENSMUSP00000005606,10090.ENSMUSP00000032192,10090.ENSMUSP00000099952,10090.ENSMUSP00000105438	Prkacb,Prkaca,Itpr1,Camk2a,Camk2b
mmu04014	Ras signaling pathway	7	228	0.88	0.0002	10090.ENSMUSP00000005164,10090.ENSMUSP00000005606,10090.ENSMUSP00000028335,10090.ENSMUSP00000070019,10090.ENSMUSP00000080038,10090.ENSMUSP00000097061,10090.ENSMUSP00000109863	Prkacb,Prkaca,Grin1,Prkcb,Syngap1,Gng7,Gng12
mmu04926	Relaxin signaling pathway	4	130	0.88	0.0057	10090.ENSMUSP00000005164,10090.ENSMUSP00000005606,10090.ENSMUSP00000097061,10090.ENSMUSP00000109863	Prkacb,Prkaca,Gng7,Gng12
mmu05205	Proteoglycans in cancer	6	199	0.87	0.00066	10090.ENSMUSP00000005164,10090.ENSMUSP00000005606,10090.ENSMUSP00000032192,10090.ENSMUSP00000070019,10090.ENSMUSP00000099952,10090.ENSMUSP00000105438	Prkacb,Prkaca,Itpr1,Prkcb,Camk2a,Camk2b
mmu04066	HIF-1 signaling pathway	3	102	0.86	0.0206	10090.ENSMUSP00000070019,10090.ENSMUSP00000099952,10090.ENSMUSP00000105438	Prkcb,Camk2a,Camk2b
mmu04062	Chemokine signaling pathway	5	179	0.84	0.0027	10090.ENSMUSP00000005164,10090.ENSMUSP00000005606,10090.ENSMUSP00000070019,10090.ENSMUSP00000097061,10090.ENSMUSP00000109863	Prkacb,Prkaca,Prkcb,Gng7,Gng12
mmu04670	Leukocyte transendothelial migration	3	115	0.81	0.027	10090.ENSMUSP00000021554,10090.ENSMUSP00000042181,10090.ENSMUSP00000070019	Actn1,Cldn11,Prkcb
mmu04810	Regulation of actin cytoskeleton	5	208	0.77	0.0048	10090.ENSMUSP00000020930,10090.ENSMUSP00000021554,10090.ENSMUSP00000026436,10090.ENSMUSP00000109863,10090.ENSMUSP00000112259	Gna13,Actn1,Baiap2,Gng12,Cfl1
mmu05010	Alzheimer's disease	4	167	0.77	0.0129	10090.ENSMUSP00000028335,10090.ENSMUSP00000031423,10090.ENSMUSP00000032192,10090.ENSMUSP00000033176	Grin1,Atp2a2,Itpr1,Uqcrc2
mmu04140	Autophagy - animal	3	129	0.76	0.0353	10090.ENSMUSP00000005164,10090.ENSMUSP00000005606,10090.ENSMUSP00000032192	Prkacb,Prkaca,Itpr1
mmu04915	Estrogen signaling pathway	3	131	0.75	0.0362	10090.ENSMUSP00000005164,10090.ENSMUSP00000005606,10090.ENSMUSP00000032192	Prkacb,Prkaca,Itpr1
mmu05016	Huntington's disease	4	187	0.72	0.0178	10090.ENSMUSP00000018700,10090.ENSMUSP00000028335,10090.ENSMUSP00000032192,10090.ENSMUSP00000033176	Dlg4,Grin1,Itpr1,Uqcrc2
mmu04072	Phospholipase D signaling pathway	3	145	0.7	0.0457	10090.ENSMUSP00000004076,10090.ENSMUSP00000020930,10090.ENSMUSP00000023959	Grm3,Gna13,Grm2
mmu04010	MAPK signaling pathway	5	292	0.62	0.0172	10090.ENSMUSP00000005164,10090.ENSMUSP00000005606,10090.ENSMUSP00000022567,10090.ENSMUSP00000070019,10090.ENSMUSP00000109863	Prkacb,Prkaca,Cacna2d3,Prkcb,Gng12
mmu05200	Pathways in cancer	8	522	0.57	0.004	10090.ENSMUSP00000005164,10090.ENSMUSP00000005606,10090.ENSMUSP00000020930,10090.ENSMUSP00000070019,10090.ENSMUSP00000097061,10090.ENSMUSP00000099952,10090.ENSMUSP00000105438,10090.ENSMUSP00000109863	Prkacb,Prkaca,Gna13,Prkcb,Gng7,Camk2a,Camk2b,Gng12
