# Supplementary material for: R1441C and G2019S LRRK2 knockin mice have distinct striatal molecular, physiological, and behavioral alterations
Source: Commun Biol. 2022 Nov 10;5:1211. doi: 10.1038/s42003-022-04136-8 (PMC9649688; doi:10.1038/s42003-022-04136-8)
Supplement: Supplementary file 5 — Supplementary Data 2 [file 42003_2022_4136_MOESM5_ESM.xlsx]

## Sheet: KEGG pathway-GS
#term ID	term description	observed gene count	background gene count	strength	false discovery rate	matching proteins in your network (IDs)	matching proteins in your network (labels)
mmu04964	Proximal tubule bicarbonate reclamation	7	22	1.64	1.96e-08	10090.ENSMUSP00000022322,10090.ENSMUSP00000027863,10090.ENSMUSP00000039657,10090.ENSMUSP00000047353,10090.ENSMUSP00000083077,10090.ENSMUSP00000099922,10090.ENSMUSP00000121744	Glud1,Atp1b1,Atp1a1,Atp1b2,Atp1a2,Atp1a3,Slc4a4
mmu04961	Endocrine and other factor-regulated calcium reabsorption	14	54	1.55	1.11e-14	10090.ENSMUSP00000003038,10090.ENSMUSP00000005164,10090.ENSMUSP00000020107,10090.ENSMUSP00000027863,10090.ENSMUSP00000029876,10090.ENSMUSP00000039657,10090.ENSMUSP00000047353,10090.ENSMUSP00000070019,10090.ENSMUSP00000083077,10090.ENSMUSP00000089198,10090.ENSMUSP00000099475,10090.ENSMUSP00000099922,10090.ENSMUSP00000103481,10090.ENSMUSP00000105743	Ap2a2,Prkacb,Atp2b1,Atp1b1,Calb1,Atp1a1,Atp1b2,Prkcb,Atp1a2,Cltb,Cltc,Atp1a3,Clta,Plcb1
mmu05031	Amphetamine addiction	11	65	1.37	4.62e-10	10090.ENSMUSP00000005164,10090.ENSMUSP00000005509,10090.ENSMUSP00000022100,10090.ENSMUSP00000028335,10090.ENSMUSP00000039109,10090.ENSMUSP00000070019,10090.ENSMUSP00000074787,10090.ENSMUSP00000077760,10090.ENSMUSP00000099944,10090.ENSMUSP00000099952,10090.ENSMUSP00000105709	Prkacb,Stx1a,Slc6a3,Grin1,Ppp1ca,Prkcb,Gria2,Ppp1r1b,Ppp3r1,Camk2a,Calm1
mmu05030	Cocaine addiction	8	48	1.36	8.55e-08	10090.ENSMUSP00000004076,10090.ENSMUSP00000005164,10090.ENSMUSP00000018700,10090.ENSMUSP00000022100,10090.ENSMUSP00000023959,10090.ENSMUSP00000028335,10090.ENSMUSP00000074787,10090.ENSMUSP00000077760	Grm3,Prkacb,Dlg4,Slc6a3,Grm2,Grin1,Gria2,Ppp1r1b
mmu04720	Long-term potentiation	10	64	1.33	2.95e-09	10090.ENSMUSP00000005164,10090.ENSMUSP00000028335,10090.ENSMUSP00000032192,10090.ENSMUSP00000039109,10090.ENSMUSP00000070019,10090.ENSMUSP00000074787,10090.ENSMUSP00000099944,10090.ENSMUSP00000099952,10090.ENSMUSP00000105709,10090.ENSMUSP00000105743	Prkacb,Grin1,Itpr1,Ppp1ca,Prkcb,Gria2,Ppp3r1,Camk2a,Calm1,Plcb1
mmu04960	Aldosterone-regulated sodium reabsorption	6	38	1.33	6e-06	10090.ENSMUSP00000027863,10090.ENSMUSP00000039657,10090.ENSMUSP00000047353,10090.ENSMUSP00000070019,10090.ENSMUSP00000083077,10090.ENSMUSP00000099922	Atp1b1,Atp1a1,Atp1b2,Prkcb,Atp1a2,Atp1a3
mmu04971	Gastric acid secretion	11	72	1.32	8.56e-10	10090.ENSMUSP00000005164,10090.ENSMUSP00000027863,10090.ENSMUSP00000032192,10090.ENSMUSP00000039657,10090.ENSMUSP00000047353,10090.ENSMUSP00000070019,10090.ENSMUSP00000083077,10090.ENSMUSP00000099922,10090.ENSMUSP00000099952,10090.ENSMUSP00000105709,10090.ENSMUSP00000105743	Prkacb,Atp1b1,Itpr1,Atp1a1,Atp1b2,Prkcb,Atp1a2,Atp1a3,Camk2a,Calm1,Plcb1
mmu04973	Carbohydrate digestion and absorption	6	40	1.31	7.57e-06	10090.ENSMUSP00000027863,10090.ENSMUSP00000039657,10090.ENSMUSP00000047353,10090.ENSMUSP00000070019,10090.ENSMUSP00000083077,10090.ENSMUSP00000099922	Atp1b1,Atp1a1,Atp1b2,Prkcb,Atp1a2,Atp1a3
mmu04970	Salivary secretion	11	75	1.3	9.1e-10	10090.ENSMUSP00000005164,10090.ENSMUSP00000020107,10090.ENSMUSP00000027863,10090.ENSMUSP00000032192,10090.ENSMUSP00000039657,10090.ENSMUSP00000047353,10090.ENSMUSP00000070019,10090.ENSMUSP00000083077,10090.ENSMUSP00000099922,10090.ENSMUSP00000105709,10090.ENSMUSP00000105743	Prkacb,Atp2b1,Atp1b1,Itpr1,Atp1a1,Atp1b2,Prkcb,Atp1a2,Atp1a3,Calm1,Plcb1
mmu04978	Mineral absorption	6	44	1.27	1.21e-05	10090.ENSMUSP00000020107,10090.ENSMUSP00000027863,10090.ENSMUSP00000039657,10090.ENSMUSP00000047353,10090.ENSMUSP00000083077,10090.ENSMUSP00000099922	Atp2b1,Atp1b1,Atp1a1,Atp1b2,Atp1a2,Atp1a3
mmu04721	Synaptic vesicle cycle	8	62	1.25	3.97e-07	10090.ENSMUSP00000003038,10090.ENSMUSP00000005509,10090.ENSMUSP00000006435,10090.ENSMUSP00000019354,10090.ENSMUSP00000026985,10090.ENSMUSP00000089198,10090.ENSMUSP00000099475,10090.ENSMUSP00000103481	Ap2a2,Stx1a,Atp6v1b2,Atp6v1e1,Cplx2,Cltb,Cltc,Clta
mmu04925	Aldosterone synthesis and secretion	12	97	1.23	8.56e-10	10090.ENSMUSP00000005164,10090.ENSMUSP00000020107,10090.ENSMUSP00000027863,10090.ENSMUSP00000032192,10090.ENSMUSP00000039657,10090.ENSMUSP00000047353,10090.ENSMUSP00000070019,10090.ENSMUSP00000083077,10090.ENSMUSP00000099922,10090.ENSMUSP00000099952,10090.ENSMUSP00000105709,10090.ENSMUSP00000105743	Prkacb,Atp2b1,Atp1b1,Itpr1,Atp1a1,Atp1b2,Prkcb,Atp1a2,Atp1a3,Camk2a,Calm1,Plcb1
mmu04918	Thyroid hormone synthesis	9	73	1.23	9.78e-08	10090.ENSMUSP00000005164,10090.ENSMUSP00000027863,10090.ENSMUSP00000032192,10090.ENSMUSP00000039657,10090.ENSMUSP00000047353,10090.ENSMUSP00000070019,10090.ENSMUSP00000083077,10090.ENSMUSP00000099922,10090.ENSMUSP00000105743	Prkacb,Atp1b1,Itpr1,Atp1a1,Atp1b2,Prkcb,Atp1a2,Atp1a3,Plcb1
mmu04911	Insulin secretion	10	85	1.21	2.6e-08	10090.ENSMUSP00000005164,10090.ENSMUSP00000005509,10090.ENSMUSP00000027863,10090.ENSMUSP00000039657,10090.ENSMUSP00000047353,10090.ENSMUSP00000070019,10090.ENSMUSP00000083077,10090.ENSMUSP00000099922,10090.ENSMUSP00000099952,10090.ENSMUSP00000105743	Prkacb,Stx1a,Atp1b1,Atp1a1,Atp1b2,Prkcb,Atp1a2,Atp1a3,Camk2a,Plcb1
mmu04976	Bile secretion	8	71	1.19	9.49e-07	10090.ENSMUSP00000005164,10090.ENSMUSP00000027863,10090.ENSMUSP00000039657,10090.ENSMUSP00000047353,10090.ENSMUSP00000078088,10090.ENSMUSP00000083077,10090.ENSMUSP00000099922,10090.ENSMUSP00000121744	Prkacb,Atp1b1,Atp1a1,Atp1b2,Aqp4,Atp1a2,Atp1a3,Slc4a4
mmu04728	Dopaminergic synapse	14	129	1.17	2.5e-10	10090.ENSMUSP00000005164,10090.ENSMUSP00000007708,10090.ENSMUSP00000020608,10090.ENSMUSP00000022100,10090.ENSMUSP00000025402,10090.ENSMUSP00000032192,10090.ENSMUSP00000039109,10090.ENSMUSP00000070019,10090.ENSMUSP00000074787,10090.ENSMUSP00000077760,10090.ENSMUSP00000097061,10090.ENSMUSP00000099952,10090.ENSMUSP00000105709,10090.ENSMUSP00000105743	Prkacb,Ppp2r1a,Ppp2ca,Slc6a3,Gnal,Itpr1,Ppp1ca,Prkcb,Gria2,Ppp1r1b,Gng7,Camk2a,Calm1,Plcb1
mmu04724	Glutamatergic synapse	12	113	1.16	2.72e-09	10090.ENSMUSP00000004076,10090.ENSMUSP00000005164,10090.ENSMUSP00000018700,10090.ENSMUSP00000023959,10090.ENSMUSP00000028335,10090.ENSMUSP00000032192,10090.ENSMUSP00000070019,10090.ENSMUSP00000074787,10090.ENSMUSP00000078093,10090.ENSMUSP00000097061,10090.ENSMUSP00000099944,10090.ENSMUSP00000105743	Grm3,Prkacb,Dlg4,Grm2,Grin1,Itpr1,Prkcb,Gria2,Homer1,Gng7,Ppp3r1,Plcb1
mmu04261	Adrenergic signaling in cardiomyocytes	14	140	1.14	4.62e-10	10090.ENSMUSP00000005164,10090.ENSMUSP00000007708,10090.ENSMUSP00000020107,10090.ENSMUSP00000020608,10090.ENSMUSP00000022567,10090.ENSMUSP00000027863,10090.ENSMUSP00000039109,10090.ENSMUSP00000039657,10090.ENSMUSP00000047353,10090.ENSMUSP00000083077,10090.ENSMUSP00000099922,10090.ENSMUSP00000099952,10090.ENSMUSP00000105709,10090.ENSMUSP00000105743	Prkacb,Ppp2r1a,Atp2b1,Ppp2ca,Cacna2d3,Atp1b1,Ppp1ca,Atp1a1,Atp1b2,Atp1a2,Atp1a3,Camk2a,Calm1,Plcb1
mmu04730	Long-term depression	6	60	1.14	5.46e-05	10090.ENSMUSP00000007708,10090.ENSMUSP00000020608,10090.ENSMUSP00000032192,10090.ENSMUSP00000070019,10090.ENSMUSP00000074787,10090.ENSMUSP00000105743	Ppp2r1a,Ppp2ca,Itpr1,Prkcb,Gria2,Plcb1
mmu04972	Pancreatic secretion	10	101	1.13	9.78e-08	10090.ENSMUSP00000020107,10090.ENSMUSP00000027863,10090.ENSMUSP00000032192,10090.ENSMUSP00000039657,10090.ENSMUSP00000047353,10090.ENSMUSP00000070019,10090.ENSMUSP00000083077,10090.ENSMUSP00000099922,10090.ENSMUSP00000105743,10090.ENSMUSP00000121744	Atp2b1,Atp1b1,Itpr1,Atp1a1,Atp1b2,Prkcb,Atp1a2,Atp1a3,Plcb1,Slc4a4
mmu04713	Circadian entrainment	9	95	1.11	6.19e-07	10090.ENSMUSP00000005164,10090.ENSMUSP00000028335,10090.ENSMUSP00000032192,10090.ENSMUSP00000070019,10090.ENSMUSP00000074787,10090.ENSMUSP00000097061,10090.ENSMUSP00000099952,10090.ENSMUSP00000105709,10090.ENSMUSP00000105743	Prkacb,Grin1,Itpr1,Prkcb,Gria2,Gng7,Camk2a,Calm1,Plcb1
mmu00030	Pentose phosphate pathway	3	32	1.11	0.0074	10090.ENSMUSP00000026576,10090.ENSMUSP00000084846,10090.ENSMUSP00000099536	Taldo1,Aldoa,Aldoc
mmu04130	SNARE interactions in vesicular transport	3	33	1.1	0.0079	10090.ENSMUSP00000002818,10090.ENSMUSP00000005509,10090.ENSMUSP00000029476	Ykt6,Stx1a,Sec22b
mmu04924	Renin secretion	6	69	1.08	0.00011	10090.ENSMUSP00000005164,10090.ENSMUSP00000023132,10090.ENSMUSP00000032192,10090.ENSMUSP00000099944,10090.ENSMUSP00000105709,10090.ENSMUSP00000105743	Prkacb,Pde1b,Itpr1,Ppp3r1,Calm1,Plcb1
mmu04022	cGMP-PKG signaling pathway	14	164	1.07	1.23e-09	10090.ENSMUSP00000020107,10090.ENSMUSP00000022293,10090.ENSMUSP00000027863,10090.ENSMUSP00000032192,10090.ENSMUSP00000034049,10090.ENSMUSP00000039109,10090.ENSMUSP00000039657,10090.ENSMUSP00000047353,10090.ENSMUSP00000083077,10090.ENSMUSP00000099819,10090.ENSMUSP00000099922,10090.ENSMUSP00000099944,10090.ENSMUSP00000105709,10090.ENSMUSP00000105743	Atp2b1,Vdac2,Atp1b1,Itpr1,Slc25a4,Ppp1ca,Atp1a1,Atp1b2,Atp1a2,Vdac1,Atp1a3,Ppp3r1,Calm1,Plcb1
mmu00051	Fructose and mannose metabolism	3	35	1.07	0.0091	10090.ENSMUSP00000084846,10090.ENSMUSP00000099536,10090.ENSMUSP00000100045	Aldoa,Aldoc,Akr1b3
mmu05012	Parkinson's disease	11	138	1.04	1.28e-07	10090.ENSMUSP00000005164,10090.ENSMUSP00000022100,10090.ENSMUSP00000022286,10090.ENSMUSP00000022293,10090.ENSMUSP00000025402,10090.ENSMUSP00000027478,10090.ENSMUSP00000030805,10090.ENSMUSP00000034049,10090.ENSMUSP00000043543,10090.ENSMUSP00000081001,10090.ENSMUSP00000099819	Prkacb,Slc6a3,Ndufs4,Vdac2,Gnal,Ndufa10,Park7,Slc25a4,Ndufb10,mt-Nd5,Vdac1
mmu04260	Cardiac muscle contraction	6	75	1.04	0.00017	10090.ENSMUSP00000022567,10090.ENSMUSP00000027863,10090.ENSMUSP00000039657,10090.ENSMUSP00000047353,10090.ENSMUSP00000083077,10090.ENSMUSP00000099922	Cacna2d3,Atp1b1,Atp1a1,Atp1b2,Atp1a2,Atp1a3
mmu04020	Calcium signaling pathway	14	180	1.03	2.95e-09	10090.ENSMUSP00000005164,10090.ENSMUSP00000020107,10090.ENSMUSP00000022293,10090.ENSMUSP00000023132,10090.ENSMUSP00000025402,10090.ENSMUSP00000028335,10090.ENSMUSP00000032192,10090.ENSMUSP00000034049,10090.ENSMUSP00000070019,10090.ENSMUSP00000099819,10090.ENSMUSP00000099944,10090.ENSMUSP00000099952,10090.ENSMUSP00000105709,10090.ENSMUSP00000105743	Prkacb,Atp2b1,Vdac2,Pde1b,Gnal,Grin1,Itpr1,Slc25a4,Prkcb,Vdac1,Ppp3r1,Camk2a,Calm1,Plcb1
mmu04723	Retrograde endocannabinoid signaling	11	145	1.02	1.96e-07	10090.ENSMUSP00000005164,10090.ENSMUSP00000022286,10090.ENSMUSP00000027478,10090.ENSMUSP00000032192,10090.ENSMUSP00000043543,10090.ENSMUSP00000070019,10090.ENSMUSP00000074787,10090.ENSMUSP00000081001,10090.ENSMUSP00000097061,10090.ENSMUSP00000105743,10090.ENSMUSP00000109215	Prkacb,Ndufs4,Ndufa10,Itpr1,Ndufb10,Prkcb,Gria2,mt-Nd5,Gng7,Plcb1,Mgll
mmu00790	Folate biosynthesis	2	26	1.02	0.0446	10090.ENSMUSP00000100045,10090.ENSMUSP00000106018	Akr1b3,Gphn
mmu05016	Huntington's disease	14	187	1.01	4.15e-09	10090.ENSMUSP00000003038,10090.ENSMUSP00000018700,10090.ENSMUSP00000022286,10090.ENSMUSP00000022293,10090.ENSMUSP00000027478,10090.ENSMUSP00000028335,10090.ENSMUSP00000032192,10090.ENSMUSP00000034049,10090.ENSMUSP00000043543,10090.ENSMUSP00000089198,10090.ENSMUSP00000099475,10090.ENSMUSP00000099819,10090.ENSMUSP00000103481,10090.ENSMUSP00000105743	Ap2a2,Dlg4,Ndufs4,Vdac2,Ndufa10,Grin1,Itpr1,Slc25a4,Ndufb10,Cltb,Cltc,Vdac1,Clta,Plcb1
mmu00650	Butanoate metabolism	2	27	1.01	0.0471	10090.ENSMUSP00000028123,10090.ENSMUSP00000120976	Gad2,Hadha
mmu04966	Collecting duct acid secretion	2	27	1.01	0.0471	10090.ENSMUSP00000006435,10090.ENSMUSP00000019354	Atp6v1b2,Atp6v1e1
mmu04114	Oocyte meiosis	8	112	0.99	1.95e-05	10090.ENSMUSP00000005164,10090.ENSMUSP00000007708,10090.ENSMUSP00000020608,10090.ENSMUSP00000032192,10090.ENSMUSP00000039109,10090.ENSMUSP00000099944,10090.ENSMUSP00000099952,10090.ENSMUSP00000105709	Prkacb,Ppp2r1a,Ppp2ca,Itpr1,Ppp1ca,Ppp3r1,Camk2a,Calm1
mmu04540	Gap junction	6	85	0.99	0.00031	10090.ENSMUSP00000005164,10090.ENSMUSP00000032192,10090.ENSMUSP00000064536,10090.ENSMUSP00000070019,10090.ENSMUSP00000075178,10090.ENSMUSP00000105743	Prkacb,Itpr1,Gja1,Prkcb,Tubb2b,Plcb1
mmu04919	Thyroid hormone signaling pathway	8	115	0.98	2.27e-05	10090.ENSMUSP00000005164,10090.ENSMUSP00000027863,10090.ENSMUSP00000039657,10090.ENSMUSP00000047353,10090.ENSMUSP00000070019,10090.ENSMUSP00000083077,10090.ENSMUSP00000099922,10090.ENSMUSP00000105743	Prkacb,Atp1b1,Atp1a1,Atp1b2,Prkcb,Atp1a2,Atp1a3,Plcb1
mmu04912	GnRH signaling pathway	6	87	0.98	0.00034	10090.ENSMUSP00000005164,10090.ENSMUSP00000032192,10090.ENSMUSP00000070019,10090.ENSMUSP00000099952,10090.ENSMUSP00000105709,10090.ENSMUSP00000105743	Prkacb,Itpr1,Prkcb,Camk2a,Calm1,Plcb1
mmu05100	Bacterial invasion of epithelial cells	5	74	0.97	0.0013	10090.ENSMUSP00000089198,10090.ENSMUSP00000091435,10090.ENSMUSP00000099475,10090.ENSMUSP00000103481,10090.ENSMUSP00000108483	Cltb,Sept9,Cltc,Clta,Arpc5l
mmu04024	cAMP signaling pathway	13	194	0.96	5.26e-08	10090.ENSMUSP00000005164,10090.ENSMUSP00000020107,10090.ENSMUSP00000027863,10090.ENSMUSP00000028335,10090.ENSMUSP00000039109,10090.ENSMUSP00000039657,10090.ENSMUSP00000047353,10090.ENSMUSP00000074787,10090.ENSMUSP00000077760,10090.ENSMUSP00000083077,10090.ENSMUSP00000099922,10090.ENSMUSP00000099952,10090.ENSMUSP00000105709	Prkacb,Atp2b1,Atp1b1,Grin1,Ppp1ca,Atp1a1,Atp1b2,Gria2,Ppp1r1b,Atp1a2,Atp1a3,Camk2a,Calm1
mmu04921	Oxytocin signaling pathway	10	149	0.96	2.15e-06	10090.ENSMUSP00000005164,10090.ENSMUSP00000022567,10090.ENSMUSP00000032192,10090.ENSMUSP00000039109,10090.ENSMUSP00000046101,10090.ENSMUSP00000070019,10090.ENSMUSP00000099944,10090.ENSMUSP00000099952,10090.ENSMUSP00000105709,10090.ENSMUSP00000105743	Prkacb,Cacna2d3,Itpr1,Ppp1ca,Eef2,Prkcb,Ppp3r1,Camk2a,Calm1,Plcb1
mmu04922	Glucagon signaling pathway	6	99	0.92	0.00063	10090.ENSMUSP00000005164,10090.ENSMUSP00000032192,10090.ENSMUSP00000099944,10090.ENSMUSP00000099952,10090.ENSMUSP00000105709,10090.ENSMUSP00000105743	Prkacb,Itpr1,Ppp3r1,Camk2a,Calm1,Plcb1
mmu04666	Fc gamma R-mediated phagocytosis	5	83	0.92	0.002	10090.ENSMUSP00000070019,10090.ENSMUSP00000090245,10090.ENSMUSP00000100964,10090.ENSMUSP00000108483,10090.ENSMUSP00000112259	Prkcb,Marcks,Pip5k1c,Arpc5l,Cfl1
mmu04750	Inflammatory mediator regulation of TRP channels	7	119	0.91	0.00022	10090.ENSMUSP00000005164,10090.ENSMUSP00000032192,10090.ENSMUSP00000039109,10090.ENSMUSP00000070019,10090.ENSMUSP00000099952,10090.ENSMUSP00000105709,10090.ENSMUSP00000105743	Prkacb,Itpr1,Ppp1ca,Prkcb,Camk2a,Calm1,Plcb1
mmu04727	GABAergic synapse	5	87	0.9	0.0023	10090.ENSMUSP00000005164,10090.ENSMUSP00000028123,10090.ENSMUSP00000070019,10090.ENSMUSP00000097061,10090.ENSMUSP00000106018	Prkacb,Gad2,Prkcb,Gng7,Gphn
mmu05014	Amyotrophic lateral sclerosis (ALS)	3	52	0.9	0.0221	10090.ENSMUSP00000028335,10090.ENSMUSP00000074787,10090.ENSMUSP00000099944	Grin1,Gria2,Ppp3r1
mmu04974	Protein digestion and absorption	5	90	0.88	0.0026	10090.ENSMUSP00000027863,10090.ENSMUSP00000039657,10090.ENSMUSP00000047353,10090.ENSMUSP00000083077,10090.ENSMUSP00000099922	Atp1b1,Atp1a1,Atp1b2,Atp1a2,Atp1a3
mmu05032	Morphine addiction	5	91	0.88	0.0027	10090.ENSMUSP00000005164,10090.ENSMUSP00000023132,10090.ENSMUSP00000070019,10090.ENSMUSP00000086485,10090.ENSMUSP00000097061	Prkacb,Pde1b,Prkcb,Pde10a,Gng7
mmu05010	Alzheimer's disease	9	167	0.87	3.85e-05	10090.ENSMUSP00000022286,10090.ENSMUSP00000027478,10090.ENSMUSP00000028335,10090.ENSMUSP00000032192,10090.ENSMUSP00000043543,10090.ENSMUSP00000065810,10090.ENSMUSP00000099944,10090.ENSMUSP00000105709,10090.ENSMUSP00000105743	Ndufs4,Ndufa10,Grin1,Itpr1,Ndufb10,Rtn3,Ppp3r1,Calm1,Plcb1
mmu04725	Cholinergic synapse	6	112	0.87	0.0011	10090.ENSMUSP00000005164,10090.ENSMUSP00000032192,10090.ENSMUSP00000070019,10090.ENSMUSP00000097061,10090.ENSMUSP00000099952,10090.ENSMUSP00000105743	Prkacb,Itpr1,Prkcb,Gng7,Camk2a,Plcb1
mmu01230	Biosynthesis of amino acids	4	75	0.86	0.0091	10090.ENSMUSP00000026576,10090.ENSMUSP00000084846,10090.ENSMUSP00000095316,10090.ENSMUSP00000099536	Taldo1,Aldoa,Idh1,Aldoc
mmu04070	Phosphatidylinositol signaling system	5	96	0.85	0.0033	10090.ENSMUSP00000032192,10090.ENSMUSP00000070019,10090.ENSMUSP00000100964,10090.ENSMUSP00000105709,10090.ENSMUSP00000105743	Itpr1,Prkcb,Pip5k1c,Calm1,Plcb1
mmu01200	Carbon metabolism	6	118	0.84	0.0013	10090.ENSMUSP00000022322,10090.ENSMUSP00000026576,10090.ENSMUSP00000084846,10090.ENSMUSP00000095316,10090.ENSMUSP00000099536,10090.ENSMUSP00000120976	Glud1,Taldo1,Aldoa,Idh1,Aldoc,Hadha
mmu04916	Melanogenesis	5	98	0.84	0.0035	10090.ENSMUSP00000005164,10090.ENSMUSP00000070019,10090.ENSMUSP00000099952,10090.ENSMUSP00000105709,10090.ENSMUSP00000105743	Prkacb,Prkcb,Camk2a,Calm1,Plcb1
mmu00480	Glutathione metabolism	3	61	0.83	0.0325	10090.ENSMUSP00000094863,10090.ENSMUSP00000095316,10090.ENSMUSP00000129565	Gpx4,Idh1,Gstp1
mmu04270	Vascular smooth muscle contraction	6	125	0.82	0.0017	10090.ENSMUSP00000005164,10090.ENSMUSP00000032192,10090.ENSMUSP00000039109,10090.ENSMUSP00000070019,10090.ENSMUSP00000105709,10090.ENSMUSP00000105743	Prkacb,Itpr1,Ppp1ca,Prkcb,Calm1,Plcb1
mmu05146	Amoebiasis	5	105	0.81	0.0046	10090.ENSMUSP00000005164,10090.ENSMUSP00000021554,10090.ENSMUSP00000025402,10090.ENSMUSP00000070019,10090.ENSMUSP00000105743	Prkacb,Actn1,Gnal,Prkcb,Plcb1
mmu00190	Oxidative phosphorylation	6	129	0.8	0.002	10090.ENSMUSP00000006435,10090.ENSMUSP00000019354,10090.ENSMUSP00000022286,10090.ENSMUSP00000027478,10090.ENSMUSP00000043543,10090.ENSMUSP00000081001	Atp6v1b2,Atp6v1e1,Ndufs4,Ndufa10,Ndufb10,mt-Nd5
mmu04927	Cortisol synthesis and secretion	3	66	0.79	0.0382	10090.ENSMUSP00000005164,10090.ENSMUSP00000032192,10090.ENSMUSP00000105743	Prkacb,Itpr1,Plcb1
mmu05214	Glioma	3	68	0.78	0.0402	10090.ENSMUSP00000070019,10090.ENSMUSP00000099952,10090.ENSMUSP00000105709	Prkcb,Camk2a,Calm1
mmu04530	Tight junction	7	165	0.76	0.0013	10090.ENSMUSP00000005164,10090.ENSMUSP00000007708,10090.ENSMUSP00000020608,10090.ENSMUSP00000021554,10090.ENSMUSP00000042181,10090.ENSMUSP00000095174,10090.ENSMUSP00000102814	Prkacb,Ppp2r1a,Ppp2ca,Actn1,Cldn11,Synpo,Dlg2
mmu05412	Arrhythmogenic right ventricular cardiomyopathy (ARVC)	3	71	0.76	0.0443	10090.ENSMUSP00000022567,10090.ENSMUSP00000064536,10090.ENSMUSP00000067708	Cacna2d3,Gja1,Actn2
mmu04218	Cellular senescence	7	171	0.75	0.0015	10090.ENSMUSP00000022293,10090.ENSMUSP00000032192,10090.ENSMUSP00000034049,10090.ENSMUSP00000039109,10090.ENSMUSP00000099819,10090.ENSMUSP00000099944,10090.ENSMUSP00000105709	Vdac2,Itpr1,Slc25a4,Ppp1ca,Vdac1,Ppp3r1,Calm1
mmu05034	Alcoholism	6	146	0.75	0.0033	10090.ENSMUSP00000022100,10090.ENSMUSP00000028335,10090.ENSMUSP00000039109,10090.ENSMUSP00000077760,10090.ENSMUSP00000097061,10090.ENSMUSP00000105709	Slc6a3,Grin1,Ppp1ca,Ppp1r1b,Gng7,Calm1
mmu05142	Chagas disease (American trypanosomiasis)	4	101	0.73	0.0221	10090.ENSMUSP00000007708,10090.ENSMUSP00000020608,10090.ENSMUSP00000025402,10090.ENSMUSP00000105743	Ppp2r1a,Ppp2ca,Gnal,Plcb1
mmu04810	Regulation of actin cytoskeleton	8	208	0.72	0.00093	10090.ENSMUSP00000021554,10090.ENSMUSP00000026436,10090.ENSMUSP00000039109,10090.ENSMUSP00000068890,10090.ENSMUSP00000090854,10090.ENSMUSP00000100964,10090.ENSMUSP00000108483,10090.ENSMUSP00000112259	Actn1,Baiap2,Ppp1ca,Pfn2,Cyfip2,Pip5k1c,Arpc5l,Cfl1
mmu04726	Serotonergic synapse	5	130	0.72	0.0103	10090.ENSMUSP00000005164,10090.ENSMUSP00000032192,10090.ENSMUSP00000070019,10090.ENSMUSP00000097061,10090.ENSMUSP00000105743	Prkacb,Itpr1,Prkcb,Gng7,Plcb1
mmu04371	Apelin signaling pathway	5	134	0.71	0.0115	10090.ENSMUSP00000005164,10090.ENSMUSP00000032192,10090.ENSMUSP00000097061,10090.ENSMUSP00000105709,10090.ENSMUSP00000105743	Prkacb,Itpr1,Gng7,Calm1,Plcb1
mmu04144	Endocytosis	9	258	0.68	0.00077	10090.ENSMUSP00000003038,10090.ENSMUSP00000034131,10090.ENSMUSP00000089198,10090.ENSMUSP00000091178,10090.ENSMUSP00000099475,10090.ENSMUSP00000100964,10090.ENSMUSP00000103481,10090.ENSMUSP00000108483,10090.ENSMUSP00000140030	Ap2a2,Vps35,Cltb,Psd3,Cltc,Pip5k1c,Clta,Arpc5l,Iqsec1
mmu04310	Wnt signaling pathway	5	146	0.67	0.0161	10090.ENSMUSP00000005164,10090.ENSMUSP00000070019,10090.ENSMUSP00000099944,10090.ENSMUSP00000099952,10090.ENSMUSP00000105743	Prkacb,Prkcb,Ppp3r1,Camk2a,Plcb1
mmu04071	Sphingolipid signaling pathway	4	120	0.66	0.0363	10090.ENSMUSP00000007708,10090.ENSMUSP00000020608,10090.ENSMUSP00000070019,10090.ENSMUSP00000105743	Ppp2r1a,Ppp2ca,Prkcb,Plcb1
mmu04390	Hippo signaling pathway	5	153	0.65	0.0191	10090.ENSMUSP00000007708,10090.ENSMUSP00000018700,10090.ENSMUSP00000020608,10090.ENSMUSP00000039109,10090.ENSMUSP00000102814	Ppp2r1a,Dlg4,Ppp2ca,Ppp1ca,Dlg2
mmu04611	Platelet activation	4	122	0.65	0.0377	10090.ENSMUSP00000005164,10090.ENSMUSP00000032192,10090.ENSMUSP00000039109,10090.ENSMUSP00000105743	Prkacb,Itpr1,Ppp1ca,Plcb1
mmu04142	Lysosome	4	123	0.65	0.0382	10090.ENSMUSP00000080739,10090.ENSMUSP00000089198,10090.ENSMUSP00000099475,10090.ENSMUSP00000103481	Ap3b2,Cltb,Cltc,Clta
mmu04217	Necroptosis	5	158	0.64	0.0211	10090.ENSMUSP00000022293,10090.ENSMUSP00000022322,10090.ENSMUSP00000034049,10090.ENSMUSP00000099819,10090.ENSMUSP00000099952	Vdac2,Glud1,Slc25a4,Vdac1,Camk2a
mmu04621	NOD-like receptor signaling pathway	5	164	0.62	0.023	10090.ENSMUSP00000022293,10090.ENSMUSP00000030051,10090.ENSMUSP00000032192,10090.ENSMUSP00000099819,10090.ENSMUSP00000105743	Vdac2,Txn1,Itpr1,Vdac1,Plcb1
mmu04915	Estrogen signaling pathway	4	131	0.62	0.0443	10090.ENSMUSP00000005164,10090.ENSMUSP00000032192,10090.ENSMUSP00000105709,10090.ENSMUSP00000105743	Prkacb,Itpr1,Calm1,Plcb1
mmu04714	Thermogenesis	6	223	0.57	0.0208	10090.ENSMUSP00000005164,10090.ENSMUSP00000022286,10090.ENSMUSP00000027478,10090.ENSMUSP00000043543,10090.ENSMUSP00000081001,10090.ENSMUSP00000109215	Prkacb,Ndufs4,Ndufa10,Ndufb10,mt-Nd5,Mgll
mmu04014	Ras signaling pathway	6	228	0.56	0.0221	10090.ENSMUSP00000005164,10090.ENSMUSP00000028335,10090.ENSMUSP00000070019,10090.ENSMUSP00000080038,10090.ENSMUSP00000097061,10090.ENSMUSP00000105709	Prkacb,Grin1,Prkcb,Syngap1,Gng7,Calm1
mmu05205	Proteoglycans in cancer	5	199	0.54	0.0443	10090.ENSMUSP00000005164,10090.ENSMUSP00000032192,10090.ENSMUSP00000039109,10090.ENSMUSP00000070019,10090.ENSMUSP00000099952	Prkacb,Itpr1,Ppp1ca,Prkcb,Camk2a
mmu04015	Rap1 signaling pathway	5	207	0.52	0.0476	10090.ENSMUSP00000028335,10090.ENSMUSP00000068890,10090.ENSMUSP00000070019,10090.ENSMUSP00000105709,10090.ENSMUSP00000105743	Grin1,Pfn2,Prkcb,Calm1,Plcb1
mmu01100	Metabolic pathways	23	1296	0.39	0.00045	10090.ENSMUSP00000006435,10090.ENSMUSP00000019354,10090.ENSMUSP00000022286,10090.ENSMUSP00000022322,10090.ENSMUSP00000026576,10090.ENSMUSP00000027478,10090.ENSMUSP00000028123,10090.ENSMUSP00000028807,10090.ENSMUSP00000043543,10090.ENSMUSP00000069255,10090.ENSMUSP00000081001,10090.ENSMUSP00000084846,10090.ENSMUSP00000084918,10090.ENSMUSP00000095316,10090.ENSMUSP00000099536,10090.ENSMUSP00000100045…	Atp6v1b2,Atp6v1e1,Ndufs4,Glud1,Taldo1,Ndufa10,Gad2,Ivd,Ndufb10,Smpd3,mt-Nd5,Aldoa,Aldh1a1,Idh1,Aldoc,Akr1b3,Pip5k1c,Plcb1,Gphn,Mgll,Ahcyl2,Hadha,Pafah1b2
