# Supplementary material for: R1441C and G2019S LRRK2 knockin mice have distinct striatal molecular, physiological, and behavioral alterations
Source: Commun Biol. 2022 Nov 10;5:1211. doi: 10.1038/s42003-022-04136-8 (PMC9649688; doi:10.1038/s42003-022-04136-8)
Supplement: Supplementary file 6 — Supplementary Data 3 [file 42003_2022_4136_MOESM6_ESM.xlsx]

## Sheet: Figure 3b
sessions	WT Saline first 5	WT Saline first 5	WT Saline first 5	WT Saline first 5	WT Saline first 5	WT Saline first 5	WT Saline first 5	WT Saline first 5	WT Saline first 5	WT Saline first 5	WT-drug	WT-drug	WT-drug	WT-drug	WT-drug	WT-drug	WT-drug	WT-drug	WT-drug	WT-drug	WT-drug	WT-drug	WT-drug	RC Saline	RC Saline	RC Saline	RC Saline	RC Saline	RC Saline	RC Saline	RC Saline	RC Saline	RC Saline	RC-drug	RC-drug	RC-drug	RC-drug	RC-drug	RC-drug	RC-drug	RC-drug	RC-drug	RC-drug	RC-drug	GS Saline before	GS Saline before	GS Saline before	GS Saline before	GS Saline before
																																	Shuo
1	114.7	105.76	163.075	93.85	41.375	64.425	60.2	65.8	40	29.6	3.62	10.9	3.7	4.84	3.56	38.54	6.28	8	5	3.4	5.8	7.6	3.6	75.4	57.8	70.8	48.6	64.8	80	34.4	27.4	49.2	32.4	4.575	3.95	8.875	7.08	5.32	4.42	3.4	13.2	15.6	4.8	2.4	83.96	145.275	84.28	91.18	22.4
2	76.84	137.38	146.6	98.85	55.9	67.25	90.4	76.6	36.8	104.8	2.64	2.7	3.82	3.96	8.3	23.6	6.54	9.28	1.8	7.8	2.4	6.6	7.6	117.8	62.4	126.2	97.2	107.4	69.4	76	110	183	77.8	6.875	3.475	6.75	4.86	2.92	2.36	3.6	8.4	2.4	2.8	1.8	193.08	125.8	167.08	121.26	22.525
3	76.44	137.2	136.45	125.1	21.625	75.175	58.2	59.2	70.6	82.8	3.34	2.76	6.14	2.32	3.88	28.98	4.18	7.78	3.2	5	9.4	11.6	4	131.4	128.4	163.4	67.4	63	91.6	76.4	65.4	188.2	99.2	3.3	4.54	6.08	4.16	3.3	3.32	4	9.8	6.8	2	2	188.84	84.1	230.78	85.575	64.725
4	86.62	140.2	188.725	101.025	57.45	157.925	87.2	138	109.6	66	3.92	6.25	1.48	4.1	4.84	27.14	2.88	4.24	2.6	2.6	9.6	8.6	16.2	136	112.4	89.8	68	100.2	92	91	143.2	124.4	90.6	53.125	1.4	2.2	3.88	3.86	3.24	4.4	3.6	4.2	2	1.8	86.475	117.86	223.95	105.32	45.95
5	76.78	145.26	176.62	80.68	94.78	153	122.4	150.6	95.8	154.6	3.54	32.56	59.92	1.58	3.84	23.92	2.82	5.9	2.8	2.2	10.4	5.4	15.2	115.8	108	121.8	86.6	77.8	102.6	100.8	116.6	162.8	85.8	63.08	5.32	1.32	3.72	4.22	3.28	4.2	3.6	2.2	1.8	1.6	143.84	112.66	235.72	104.6	61.6
6											2.06	2.1	9.36	5.6	4.96	32.08	13.34	14.92	44.2	45.8	46.2	41.98	83.92											11.82	9.44	2.66	2.36	25.88	8.96	37.8	17.6	9.6	1.2	25.6
7											8.32	1.775	40.56	41.98	83.92	56.34	55.38	91.04	65.8	63	73.2	33.8	70.6											37.3	1.22	2.42	2.34	40.22	26.56	63.6	43	48	4.2	64.8
8											27.64	3.05	32.3	40.08	124.38	61.92	61.26	41.2	67	69.8	118.2	65.6	91.8											42.125	3.925	2.575	53.3	44.6	36.54	84.4	84	36	1.4	68.8
9											45.1	6.25	1.48	81.48	160.16	79.4	59.86	54	84.4	104.8	129.6	55.8	107.2											53.125	1.4	2.2	2.04	43.74	36.06	146.8	42.6	32.2	10.4	90.6
10											47.2	32.56	59.92	76.94	177.9	85.48	57.96	63.14	60	84	131.4	38.6	103.6											63.08	5.32	1.32	1.94	41.8	46.38	36.8	48.4	39.6	12.4	107.4
11											62.725	60.125	77.32	87.82	135.2	104.44	73.94	61.18	56	77.8	167	52.6	131											2.625	17.475	2.1	2.24	49.2	45.66	109.4	53.2	48	9	95.8
12											66.1	68.56	97.1	148.14	181.3	123.68	120.82	120.4	94.4	117.4	164	46.6	98.8											13.1	25.84	5.92	2.76	87.14	21.78	162.2	52.6	41	6.6	103.2
13											74.22	56.74	143.12	65.5333	195.52	126.24	121.94	93.92	42	72.4	81.4	60.8	128.4											75.2	28.92	1.92	3.26	103.44	15.34	170.2	91.4	56.4	17.8	103.6
14											66.4	93.06	109.02	72.5	191.06	137.14	110.92	106.95	42.8	92.8	146.4	65.6	141.6											58.1	28.56	9.5	3.6	94.7	20.72	133.8	61.6	74.8	8.8	98.6
15											103.94	93.06	109.02	117.425	198.32	154.24	140.225	69.12	58.2	66.6	123.2	62.2	123.6											61.34	63.14	8.16	3.08	60.38	43.28	106	80.8	88.6	28.4	128
16											112.26	96.65	164.68	152.02	184.54	144.375	122.775	98.86	73.6	62.6	105.6	61.6	186.6											55.1	61.48	17.8	5.275	58.3667	59.85	132.8	66.4	84.4	30.2	135
17											90.6	98.9	119.6	151.14	176.74	154.86	120.72	116.35	74	52.2	119.4	83.2	190.8											31.7	64.675	2.175	12.78	41.2	24.44	107.6	84.2	95.2	20.2	121
18											93.04	85.975	180.375	127.29	127.13	135.78	130.9	120.32	123.6	57	164.2	113.4	195.6											64.425	81.8	4.9	49.88	30.36	37.075	81.8	78.2	94.2	28.8	105.8
[truncated: 44 more columns]

## Sheet: Figure 3c
	WT-saline	WT-saline	WT-saline	WT-saline	WT-saline	WT-saline	WT-saline	WT-saline	WT-saline	WT-saline							WTD1D2	WTD1D2	WTD1D2	WTD1D2	WTD1D2	WTD1D2	WTD1D2	WTD1D2	WTD1D2	WTD1D2	WTD1D2	WTD1D2	WTD1D2				RC-saline	RC-saline	RC-saline	RC-saline	RC-saline	RC-saline	RC-saline	RC-saline	RC-saline	RC-saline							RCD1D2
early	77.955	146.34	192.85	116.725	38.9083	163.117	142.2	197.733	100.933	190.733							12.6733	2.30833	27.4067	29.22	71.0867	50.1133	43.3267	49.0533	59	59.5333	79.2	47.1267	82.1067				142.8	151.733	131.533	87.2667	94.8	188.8	153.867	145.533	169.267	113.067							30.415
late	115.263	133.015	202.407	118.173	140.092	128.217	118.667	178.933	71.7333	170.933							98.6333	93.8417	154.885	151.58	180.64	145.005	124.798	111.843	90.4	57.2667	129.733	86.0667	191				206.4	188.933	160.4	65	75.6	236.333	182.733	180.867	166.8	161.4							50.4083
[truncated: 30 more columns]

## Sheet: Figure 3d
sessions	RC antagonists+training	RC antagonists+training	RC antagonists+training	RC antagonists+training	RC antagonists+training	RC antagonists+training	RC antagonists+training	RC antagonists+training	RC antagonists+training	RC antagonists+training	RC antagonists+training	RC antagonists+no training	RC antagonists+no training	RC antagonists+no training	RC antagonists+no training	RC antagonists+no training	RC antagonists+no training	RC antagonists+no training	RC antagonists+no training	RC antagonists+no training	RC antagonists+no training	RC antagonists+no training
1	4.575	3.95	8.875	7.08	5.32	4.42	3.4	13.2	15.6	4.8	2.4
2	6.875	3.475	6.75	4.86	2.92	2.36	3.6	8.4	2.4	2.8	1.8
3	3.3	4.54	6.08	4.16	3.3	3.32	4	9.8	6.8	2	2
4	53.125	1.4	2.2	3.88	3.86	3.24	4.4	3.6	4.2	2	1.8
5	63.08	5.32	1.32	3.72	4.22	3.28	4.2	3.6	2.2	1.8	1.6
6	11.82	9.44	2.66	2.36	25.88	8.96	37.8	17.6	9.6	1.2	25.6	62.4	23.2	59.6	74.8	40.8	52.8	85	45.2	62.2	29.2	91
7	37.3	1.22	2.42	2.34	40.22	26.56	63.6	43	48	4.2	64.8	100.6	95.6	130.4	114.4	64.6	48.8	110.2	73.2	143.8	117.2	131.2
8	42.125	3.925	2.575	53.3	44.6	36.54	84.4	84	36	1.4	68.8	73.6	132.4	122.8	94.4	71.4	42.4	93.8	115.6	174	133.4	205.2
9	53.125	1.4	2.2	2.04	43.74	36.06	146.8	42.6	32.2	10.4	90.6	85.2	73.6	103.8	84	59.6	47.2	71.4	146.4	204.2	120.8	216.6
10	63.08	5.32	1.32	1.94	41.8	46.38	36.8	48.4	39.6	12.4	107.4	93.8	150	140	98.4	79.6	51.6	114.4	153	136.6	149.6	160
11	2.625	17.475	2.1	2.24	49.2	45.66	109.4	53.2	48	9	95.8	82	131	110	120	77.4	45.8	109.4	57.8	159.8	143.8	204.4
12	13.1	25.84	5.92	2.76	87.14	21.78	162.2	52.6	41	6.6	103.2	108.8	69	139.4	107	92.6	40	87.6	64.2	215.6	151.8	202.4
13	75.2	28.92	1.92	3.26	103.44	15.34	170.2	91.4	56.4	17.8	103.6	106.4	103.8	137.4	109.4	67.8	86.6	124.4	75.2	138.8	109.8	187.2
14	58.1	28.56	9.5	3.6	94.7	20.72	133.8	61.6	74.8	8.8	98.6	108	133.8	126.6	103.6	84.6	75	95.2	83.2	178	131.6	167.8
15	61.34	63.14	8.16	3.08	60.38	43.28	106	80.8	88.6	28.4	128	96.6	95.8	125	121	87	82.8	77.4	134.6	167.8	159.2	183
16	55.1	61.48	17.8	5.275	58.3667	59.85	132.8	66.4	84.4	30.2	135	54.8	126.4	146.8	107.8	83	84	119.2	77.2	123.8	143	198.8
17	31.7	64.675	2.175	12.78	41.2	24.44	107.6	84.2	95.2	20.2	121	52.2	124.4	120	121.6	82	67.6	141.6	115.6	125	176.2	219.2
18	64.425	81.8	4.9	49.88	30.36	37.075	81.8	78.2	94.2	28.8	105.8	77.8	117.8	112.8	167.8	105.2	74.8	158.6	110	132.4	158.4	191.4

## Sheet: Figure 3e
	WT	WT	WT	WT	WT	WT	WT	WT	WT	WT	WT				RC	RC	RC	RC	RC	RC	RC	RC	RC	RC	RC				GS	GS	GS	GS	GS	GS	GS	GS	GS
Saline	2784	2185	1228	2053	1925	1953	3554	4421	2869	4695	3662				3040	3877	3624	4554	3955	3063	4069	2632							3302.17	3100	2143.52	3861	3447	2814	3675
D1R+D2R	2782	1361	2982	1972	3603	2574	1830.64								3112.55	1615.72	4245.57	3665.47	2671										3080.05	2415.94	4765.91	2737.12	2614.6	2896.66
D1	3654	4054	3422	3570	2959	3830	3799								4092.84	3428.21	2818	1960	5899	2832	3031	3627	3869						3886.23	6237.32	5210.25	1914.07	4009.23	3351.55	3789.83	4510.97	5721.06
D2	4632	2946	3776	2966	4276	3583.05	3419.86	2966.97							3060	3646	2899	2216.38	3195.18	2109.92	3582.69	3067.13	2463.85	3378.9	3236.62				1888.66	2283.12	3230.31	2732.06	3566.42	2158.26	4148.55
