# Supplementary material for: R1441C and G2019S LRRK2 knockin mice have distinct striatal molecular, physiological, and behavioral alterations
Source: Commun Biol. 2022 Nov 10;5:1211. doi: 10.1038/s42003-022-04136-8 (PMC9649688; doi:10.1038/s42003-022-04136-8)
Supplement: Supplementary file 7 — Supplementary Data 4 [file 42003_2022_4136_MOESM7_ESM.xlsx]

## Sheet: Figure 4f
WT	RC	GS
1.69895	1.48791	0.462707
1.55113	1.95215	1.64342
1.11499	2.78428	1.42801
1.1668	2.58164	0.638125
1.05532	2.9725	1.23514

## Sheet: Figure 4h
Figure	WT-18days	RC-5days	RC-18days
9.30716	4.789	9.42028	7.44154
8.66193	4.78067	10.8027	9.66724
10.1947	8.72946	9.59243	11.9512
8.40747	8.30629	11.4815	18.8954
8.0071	4.05064	9.28793	12.9065
10.6023	5.8113	12.9196	14.5679
9.3568	8.17155	11.3356	13.89
11.2328	3.97472	12.5678	12.6454
