# Supplementary material for: R1441C and G2019S LRRK2 knockin mice have distinct striatal molecular, physiological, and behavioral alterations
Source: Commun Biol. 2022 Nov 10;5:1211. doi: 10.1038/s42003-022-04136-8 (PMC9649688; doi:10.1038/s42003-022-04136-8)
Supplement: Supplementary file 8 — Supplementary Data 5 [file 42003_2022_4136_MOESM8_ESM.xlsx]

## Sheet: Figure 5c
shcontrol	shPKARIIβ
2.8475	0.77357
1.9857	1.09345
2.1467	1.1024
1.7789	1.23235
1.98245	1.45688

## Sheet: Figure 5f
WT shcontrol	WT shPKARIIβ	RC shcontrol	RC shPKARIIβ
1.15568	0.527667	1.16387	0.40724
1.03245	0.687563	0.674368	0.68835
0.973437	0.393455	1.05366	0.397998
