# Supplementary material for: R1441C and G2019S LRRK2 knockin mice have distinct striatal molecular, physiological, and behavioral alterations
Source: Commun Biol. 2022 Nov 10;5:1211. doi: 10.1038/s42003-022-04136-8 (PMC9649688; doi:10.1038/s42003-022-04136-8)
Supplement: Supplementary file 9 — Supplementary Data 6 [file 42003_2022_4136_MOESM9_ESM.xlsx]

## Sheet: Figure 6b
WT shcontrol	WT shPKARIIβ	RC control	RC shPKARIIβ
0.955675	0.445667	1.49386	1.22347
1.09325	0.534546	1.56779	1.09234
1.23437	0.334546	1.34546	1.0668

## Sheet: Figure 6c
R1441C D1+D2 shPKARII	R1441C D1+D2 shPKARII	R1441C D1+D2 shPKARII	R1441C D1+D2 shPKARII	R1441C D1+D2 shPKARII	R1441C D1+D2 shPKARII	R1441C D1+D2 shPKARII	R1441C D1+D2 shPKARII	R1441C D1+D2 shPKARII	R1441C D1+D2 shPKARII					R1441C saline	R1441C saline	R1441C saline	R1441C saline	R1441C saline	R1441C saline	R1441C saline	R1441C saline	R1441C saline	R1441C saline					R114C D1 +D2 shcontrol	R114C D1 +D2 shcontrol	R114C D1 +D2 shcontrol	R114C D1 +D2 shcontrol	R114C D1 +D2 shcontrol	R114C D1 +D2 shcontrol	R114C D1 +D2 shcontrol	R114C D1 +D2 shcontrol	R114C D1 +D2 shcontrol	R114C D1 +D2 shcontrol	R114C D1 +D2 shcontrol	R114C D1 +D2 shcontrol	R114C D1 +D2 shcontrol	R114C D1 +D2 shcontrol
13.3	35.925	12.456	23.925	12.125	27.3	47.8	26.75	18.975	10.345					79.05	68.825	115.825	46.375	64.625	15.575	77.4	149.25	28.4	26.875					18.975	18	19	14.475	22.375	19.725	11.275	19.125	19.925	28.4	11.8	13.4	46.75
26	67.575	18.6333	20.4	39.5	13.35	22.85	23.875	33	12.356					106.975	51.075	102.4	81.125	77.075	22.275	90.789	139.075	29.65	35.85					14.95	30.35	22.8	12.725	10.325	18.375	32.775	11.45	28.275	29.65	29.2	4.5	23.875
20.775	33.65	20.5	24.1	32.75	38.325	17.4	24.875	41.4	34.235					55.3	101.4	82.025	58.15	83.875	106.525	106.525	152.775	104.55	67.525					31.4	13.875	26.675	29.5	15.7899	23.5678	15.467	30.6532	11.3578	67.557	6.2	8.4	24.875
13.25	15.65	11.4	36.889	27.925	17.375	25.678	34.543	18.15	14.95					77.425	83.2	79.1	87.725	110.425	88.325	91.5	129.75	111.05	92.925					15.025	19.95	25	24.2333	19.578	22.7	29.5	32.467	18.925	34.578	28.3	5	18.15
36.55	24.825	39.5	14.475	35.78	38.6	20.568	32.675	36.78	29.725					103.456	120.765	95.689	129.579	111.675	92.5789	102.775	138	131.825	36.689					22.4357	43.8754	21.8756	36.8674	35.675	19.95	10.925	13.4	42.175	38.175	6.1	5	32.467
37.7904	27.7689	19.568	37.379	33.678	35.3456	42.577	101.457	18.446	12.568					93.325	76.55	95.75	84.1	53.45	100.2	98.45	73.75	82.725	89.05					44.6785	56.678	49.6784	28.4678	30.255	20.3546	34.678	59.456	17.4567	34.567	21.6	11.2	56.8947
40.6789	63.5678	34.6788	52.467	23.578	27.4673	67.357	55.753	58.346	44.5677					98.6	99.35	76.075	74.9	65.75	72.475	123.3	85.075	93.525	50.375					65.8753	38.675	39.653	22.346	34.467	45.467	33.678	34.678	56.567	45.578	13.3	4.1	67.3467
60.1355	56.457	37.4467	42.456	40.5732	45.574	42.677	50.467	47.568	63.567					154.5	94.625	127.175	95.375	77.8	61.15	61.475	110.457	45.679	89.568					52.425	37.4	35.425	18.325	55.6	44.275	51.05	35.625	48.479	30.65	16.9	18.4	69.475
25.678	49.567	67.457	45.235	22.677	40.346	55.864	34.8643	80.4567	59.6543					73.275	84.5	162.375	95.5	91.775	89.475	79.05	102	104.525	135.6					49.825	38.025	23.35	55.1	41.125	21.625	29.35	47.425	69.675	20.825	24.7	29.2	69.725
37.568	48.357	45.7894	39.4577	47.457	58.46	22.346	66.346	53.4567	70.3457					118.425	99.5	87	87.45	103.6	107.85	93.475	84	135.875	72.775					62.375	39.55	19.025	42.175	40.025	50.425	32.375	58.7	28.3678	80.578	14.6	27.9	69.7895
42.8	52.625	66.25	28.625	40.025	50.375	45.89	31.55	71.525	83.675					61.1	114.275	136.533	141.875	136.4	81.9	42.1	91.575	105.05	89.85					42.45	28.925	68.675	100.575	17.725	30.65	6.79	42.679	49.5788	14.225	27	21	33.75
51	32.475	44.125	58.7	41.225	70.225	34.3456	69	61.8	62.05					197.6	89.1	89.55	89.025	131.825	92.375	92.8	78.5678	69.6679	55.568					28.35	34.5799	16.925	56.4567	45.578	15.5685	58.5688	57.6788	38.5678	26.4578	6.64	24.3	77.7
36.2	42.9	30.4	73.95	70.3	64.775	54.2345	70.95	101.8	43.35					159.3	70.15	111.45	77.7	56.8	56.35	121.55	42.175	40.025	24.2333					30.925	48.625	38.4	48.95	140.825	13.2	39.1	45.625	11.2	53.475	8.5	21.5	66.764
64.15	60.475	16.825	67.65	74.35	28.875	115.668	98.3097	126.575	45.346					174.275	67.45	103.6	67.85	93.475	24	135.875	72.775	89.5578	78.5678					25.975	46.6333	19.375	31.456	29.56	29.7895	22.75	84.125	42.775	37.7	6.3	21.4	73.625
95.85	76.425	69.075	70.375	61.625	82.25	34.585	67.456	117.35	68.456					111.345	86.6789	79.678	49.689	100.346	148.457	90.4577	98.4678	114.79	55.678					49.5678	59.557	34.5788	80.3478	45.7357	12.4567	67.5788	117.468	58.4577	20.4567	21.1	13.4	45.6789
68.9	29.6	74.5	60.1	73.5	98.9	90.6	143.7	62.5	92.4					92.9	110.7	158.9	38.2	138.8	117.9	58.9	35.968	159.7	56.4					114.2	71.7	27.1	36.1	59.8	38.8	19.7	45.9	59.3	54.6	74.2	56.2	49.4
45.5789	27.4678	110.135	165.346	75.898	21.4576	120.135	98.2346	67.3457	45.4577					113.458	98.2346	67.8904	129.246	110.124	89.3456	34.2456	87.3356	102.347	125.346					34.2356	21.2346	45.4567	10.2456	15.2457	32.2457	45.3567	51.3567	70.3345	115.346	40.234	35.3467	76.4677
89.3456	27.2467	90.3457	110.457	89.8755	99.3846	67.1346	98.567	12.4567	67.689					89.0336	110.456	56.3357	89.0357	146.046	110.346	95.346	121.568	38.9245	127.346					19.0347	34.256	26.3564	50.3467	25.3467	29.4578	67.3468	32.1468	67.2356	90.2357	55.3468	10.357	5.845

## Sheet: Figure 6e
RC saline	RC shcontrol	RC shPKARIIβ
98.4638	55.8234	67.9415
106.463	42.3969	28.1048
94.3754	12.971	91.6601
85.4938	32.2308	101.967
131.656	23.4641	79.7579
105.864	33.5012	73.2474
62.8305	44.1345	92.623
81.6239	43.1345	103.501
100.324	65.6234	57.4341
103.031	76.7272	68.5156
	56.5936
	33.9679
	23.9042

## Sheet: Figure 6f
WT saline	WT D1+D2	WT D1+D2 shPKARII
115.263	93.8417	39.2
133.015	154.885	32.7333
202.407	151.58	51.1333
118.173	180.64	29.1333
140.092	145.005	137.867
128.217	124.798	82.2667
118.667	111.843	52.2667
178.933	90.4	52.6667
71.7333	57.2667	35.4
170.933	129.733	63.8
	86.0667	19
	191

## Sheet: Figure 6d
	WT Saline first 5	WT Saline first 5	WT Saline first 5	WT Saline first 5	WT Saline first 5	WT Saline first 5	WT Saline first 5	WT Saline first 5	WT Saline first 5	WT Saline first 5			WT-drug	WT-drug	WT-drug	WT-drug	WT-drug	WT-drug	WT-drug	WT-drug	WT-drug	WT-drug	WT-drug	WT-drug	WT-drug		shPKAR2b-D1+D2	shPKAR2b-D1+D2	shPKAR2b-D1+D2	shPKAR2b-D1+D2	shPKAR2b-D1+D2	shPKAR2b-D1+D2	shPKAR2b-D1+D2	shPKAR2b-D1+D2	shPKAR2b-D1+D2	shPKAR2b-D1+D2	shPKAR2b-D1+D2
													3.62	10.9	3.7	4.84	3.56	38.54	6.28	8	5	3.4	5.8	7.6	3.6		4729	4854	4865	4870	4967	4968	4969	4971	4972	385	386
1	114.7	105.76	163.075	93.85	41.375	64.425	60.2	65.8	40	29.6			2.64	2.7	3.82	3.96	8.3	23.6	6.54	9.28	1.8	7.8	2.4	6.6	7.6		3	4.8	12.8	4.2	6.8	3.8	2.8	5	2.2	5.4	3
2	76.84	137.38	146.6	98.85	55.9	67.25	90.4	76.6	36.8	104.8			3.34	2.76	6.14	2.32	3.88	28.98	4.18	7.78	3.2	5	9.4	11.6	4		3	2.6	4.8	6.8	9.2	2.2	2.8	7.8	2.8	2	1.6
3	76.44	137.2	136.45	125.1	21.625	75.175	58.2	59.2	70.6	82.8			3.92	6.25	1.48	4.1	4.84	27.14	2.88	4.24	2.6	2.6	9.6	8.6	16.2		2.2	1.6	3.8	5.8	6	3.6	2	7	3	2.4	0.8
4	86.62	140.2	188.725	101.025	57.45	157.925	87.2	138	109.6	66			3.54	32.56	59.92	1.58	3.84	23.92	2.82	5.9	2.8	2.2	10.4	5.4	15.2		1.8	1.8	5.2	6	1.6	1.8	2.2	4.6	1.8	2.4	1.4
5	76.78	145.26	176.62	80.68	94.78	153	122.4	150.6	95.8	154.6																	1.2	1.2	3	5	2.2	2	1.8	2.6	2	2	2.2
													2.06	2.1	9.36	5.6	4.96	32.08	13.34	14.92	44.2	45.8	46.2	41.98	83.92
6	72.725	116.4	180.9	118.375	23.475	140.65	92.4	184.2	97	137.8			8.32	1.775	40.56	41.98	83.92	56.34	55.38	91.04	65.8	63	73.2	33.8	70.6		12.6	3.2	44	1.6	27	4.6	38	4.2	3	40.2	4.2
7	74.48	163.2	222.2	125.675	35.8	150.35	149.4	226.6	102.6	188			27.64	3.05	32.3	40.08	124.38	61.92	61.26	41.2	67	69.8	118.2	65.6	91.8		46.4	2	72.6	2.2	66.4	22.8	51.8	3.8	3.4	94.2	21.4
8	86.66	159.42	175.45	106.125	57.45	198.35	184.8	182.4	103.2	246.4			45.1	6.25	1.48	81.48	160.16	79.4	59.86	54	84.4	104.8	129.6	55.8	107.2		48.6	1.6	87.6	3	71	65.2	70.4	4.2	5.4	86.2	16.2
9	120.72	143.02	188.725	101.025	57.45	157.925	134	161.4	137.6	180.8			47.2	32.56	59.92	76.94	177.9	85.48	57.96	63.14	60	84	131.4	38.6	103.6		54.2	1.8	75.4	2.2	84	38.4	71.6	7.2	33.2	84	25.2
10	127.54	126.72	176.62	80.68	94.78	153	125.6	173.6	132	156.8			62.725	60.125	77.32	87.82	135.2	104.44	73.94	61.18	56	77.8	167	52.6	131		34.6	3.2	103	6	80.6	61.8	70.4	5.2	42.8	109.6	25.2
11	111.54	178.85	212	137.16	98.18	122.85	140.8	149.6	145.6	195.2			66.1	68.56	97.1	148.14	181.3	123.68	120.82	120.4	94.4	117.4	164	46.6	98.8		30.4	0.8	73	4.6	101.2	71	61.4	3.4	35	91.4	24.4
12	145.86	179.1	181	109.54	100.66	103.92	127.2	171	150.8	195.2			74.22	56.74	143.12	65.5333	195.52	126.24	121.94	93.92	42	72.4	81.4	60.8	128.4		16.4	5	85.4	5.8	73.2	60	64.8	3.8	47	97.8	16.2
13	131.3	162.08	226.38	119.96	111.88	136.76	109.6	138	113.6	173.8			66.4	93.06	109.02	72.5	191.06	137.14	110.92	106.95	42.8	92.8	146.4	65.6	141.6		16.4	7.6	56.6	2.8	109	85.4	81.2	11.2	37.2	96.8	18.8
14	105.64	154.625	182.52	111.28	108.92	110.52	160	163.2	100.2	141.6			103.94	93.06	109.02	117.425	198.32	154.24	140.225	69.12	58.2	66.6	123.2	62.2	123.6		9.2	15.8	62.8	2	86.6	107.8	84.8	21.8	37.2	90	6.8
15	135.34	168.12	199.6	133.8	118.56	167.22	138.8	177.6	82.4	143.2			112.26	96.65	164.68	152.02	184.54	144.375	122.775	98.86	73.6	62.6	105.6	61.6	186.6		31.6	13	62.6	6.5	102.2	77.4	53.6	30.8	55.8	75.6	13.8
16	141.34	161.22	200.04	128.4	133.92	137.65	138.2	196.4	75.4	136.6			90.6	98.9	119.6	151.14	176.74	154.86	120.72	116.35	74	52.2	119.4	83.2	190.8		34.8	31.6	40.6	27.4	141.2	71.6	45.8	40	22.8	72.4	12.8
17	101.05	125.55	198.68	116.92	135.08	163.5	109	148.4	61.6	185.4			93.04	85.975	180.375			135.78	130.9	120.32	123.6	57	164.2	113.4	195.6		38	36.6	67.8	17.2	138.2	106.2	55.6	54.2	45.8	65.6	13.4
18	103.4	112.275	208.5	109.2	151.275	83.5	108.8	192	78.2	190.8																	44.8	30	45	42.8	134.2	69	55.4	63.8	37.6	53.4	30.8
